# Supplementary material for: Dehydrogenation of formic acid by Ir–bisMETAMORPhos complexes: experimental and computational insight into the role of a cooperative ligand
Source: Chem Sci. 2014 Oct 22;6(2):1027–34. doi: 10.1039/c4sc02555e (PMC5811074; doi:10.1039/c4sc02555e)
Supplement: Supplementary file 2 [file SC-006-C4SC02555E-s002.cif]

# Electronic Supplementary Material (ESI) for Chemical Science.
# This journal is © The Royal Society of Chemistry 2014

#######################################################################
#
#                 Cambridge Crystallographic Data Centre
#                                CCDC 
# 
#######################################################################
# 
#  This CIF contains data from an original supplementary publication
#  deposited with the CCDC, and may include chemical, crystal,
#  experimental, refinement, atomic coordinates,
#  anisotropic displacement parameters and molecular geometry data,
#  as required by the journal to which it was submitted.
#
#  This CIF is provided on the understanding that it is used for bona
#  fide research purposes only. It may contain copyright material
#  of the CCDC or of third parties, and may not be copied or further
#  disseminated in any form, whether machine-readable or not,
#  except for the purpose of generating routine backup copies
#  on your local computer system.
# 
#  For further information on the CCDC, data deposition and
#  data retrieval see:
#                         www.ccdc.cam.ac.uk
#
#  Bona fide researchers may freely download Mercury and enCIFer
#  from this site to visualise CIF-encoded structures and 
#  to carry out CIF format checking respectively.
#
data_l0612a

_audit_creation_method           SHELXL-2013
_chemical_name_systematic        
;
 ?
;
_chemical_name_common            ?
_chemical_melting_point          ?
_chemical_formula_moiety         
'C57 H71 Ir N2 O6 P2 S2, C H2 Cl2, 0.5(C4 H10 O)'
_chemical_formula_sum            'C60 H78 Cl2 Ir N2 O6.50 P2 S2'
_chemical_formula_weight         1320.40

loop_
_atom_type_symbol
_atom_type_description
_atom_type_scat_dispersion_real
_atom_type_scat_dispersion_imag
_atom_type_scat_source
C C 0.0033 0.0016 'International Tables Vol C Tables 4.2.6.8 and 6.1.1.4'
H H 0.0000 0.0000 'International Tables Vol C Tables 4.2.6.8 and 6.1.1.4'
Cl Cl 0.1484 0.1585 'International Tables Vol C Tables 4.2.6.8 and 6.1.1.4'
Ir Ir -1.4442 7.9887 'International Tables Vol C Tables 4.2.6.8 and 6.1.1.4'
N N 0.0061 0.0033 'International Tables Vol C Tables 4.2.6.8 and 6.1.1.4'
O O 0.0106 0.0060 'International Tables Vol C Tables 4.2.6.8 and 6.1.1.4'
P P 0.1023 0.0942 'International Tables Vol C Tables 4.2.6.8 and 6.1.1.4'
S S 0.1246 0.1234 'International Tables Vol C Tables 4.2.6.8 and 6.1.1.4'

_space_group_crystal_system      triclinic
_space_group_IT_number           2
_space_group_name_H-M_alt        'P -1'
_space_group_name_Hall           '-P 1'

_shelx_space_group_comment       
;
The symmetry employed for this shelxl refinement is uniquely defined
by the following loop, which should always be used as a source of
symmetry information in preference to the above space-group names.
They are only intended as comments.
;

loop_
_space_group_symop_operation_xyz
'x, y, z'
'-x, -y, -z'

_cell_length_a                   11.6106(3)
_cell_length_b                   17.2668(6)
_cell_length_c                   18.6161(4)
_cell_angle_alpha                113.198(2)
_cell_angle_beta                 95.475(2)
_cell_angle_gamma                105.211(1)
_cell_volume                     3226.02(16)
_cell_formula_units_Z            2
_cell_measurement_temperature    150(2)
_cell_measurement_reflns_used    44333
_cell_measurement_theta_min      1.87
_cell_measurement_theta_max      27.58


loop_
_diffrn_orient_matrix_type
_diffrn_orient_matrix_UB_11
_diffrn_orient_matrix_UB_12
_diffrn_orient_matrix_UB_13
_diffrn_orient_matrix_UB_21
_diffrn_orient_matrix_UB_22
_diffrn_orient_matrix_UB_23
_diffrn_orient_matrix_UB_31
_diffrn_orient_matrix_UB_32
_diffrn_orient_matrix_UB_33
'Nonius RMAT' -0.0783263 -0.0396267 -0.0406932 -0.0358757 0.0492829 0.0198926
0.0315352 0.0214509 -0.0393877
'Nonius RMAT' -0.0770101 -0.0453545 -0.0391812 -0.0422987 0.0458352 0.0155502
0.0263970 0.0173589 -0.0427326


_exptl_crystal_description       needle
_exptl_crystal_colour            colourless
_exptl_crystal_density_meas      ?
_exptl_crystal_density_method    ?
_exptl_crystal_density_diffrn    1.359
_exptl_crystal_F_000             1354
_exptl_transmission_factor_min   ?
_exptl_transmission_factor_max   ?
_exptl_crystal_size_max          0.52
_exptl_crystal_size_mid          0.12
_exptl_crystal_size_min          0.11
_exptl_absorpt_coefficient_mu    2.314
_shelx_estimated_absorpt_T_min   ?
_shelx_estimated_absorpt_T_max   ?
_exptl_absorpt_correction_type   multi-scan
_exptl_absorpt_correction_T_min  0.59
_exptl_absorpt_correction_T_max  0.75
_exptl_absorpt_process_details   TWINABS-2012/1

_exptl_special_details           
;
 ?
;

_diffrn_ambient_temperature      150(2)
_diffrn_radiation_wavelength     0.71073
_diffrn_radiation_type           MoK\a
_diffrn_source                   'sealed tube'
_diffrn_measurement_device_type  'Bruker Kappa ApexII'
_diffrn_measurement_method       '\f and \w scans'
_diffrn_detector_area_resol_mean ?
_diffrn_reflns_number            50934
_diffrn_reflns_av_unetI/netI     0.0166
_diffrn_reflns_av_R_equivalents  0.0179
_diffrn_reflns_limit_h_min       -15
_diffrn_reflns_limit_h_max       15
_diffrn_reflns_limit_k_min       -22
_diffrn_reflns_limit_k_max       22
_diffrn_reflns_limit_l_min       -24
_diffrn_reflns_limit_l_max       23
_diffrn_reflns_theta_min         1.865
_diffrn_reflns_theta_max         27.718
_diffrn_reflns_theta_full        25.242
_diffrn_measured_fraction_theta_max 0.981
_diffrn_measured_fraction_theta_full 1.000
_diffrn_reflns_Laue_measured_fraction_max 0.981
_diffrn_reflns_Laue_measured_fraction_full 1.000
_diffrn_reflns_point_group_measured_fraction_max 0.981
_diffrn_reflns_point_group_measured_fraction_full 1.000
_reflns_number_total             14853
_reflns_number_gt                14073
_reflns_threshold_expression     'I > 2\s(I)'
_reflns_Friedel_coverage         0.000
_reflns_Friedel_fraction_max     .
_reflns_Friedel_fraction_full    .

_reflns_special_details          
;
 _reflns_Friedel_fraction is defined as the number of unique
 Friedel pairs measured divided by the number that would be
 possible theoretically, ignoring centric projections and
 systematic absences.
;

_computing_data_collection       Apex2
_computing_cell_refinement       Peakref
_computing_data_reduction        'Eval15, Twinabs'
_computing_structure_solution    SHELXT
_computing_structure_refinement  'SHELXL-2013 (Sheldrick, 2013)'
_computing_molecular_graphics    ?
_computing_publication_material  ?

_refine_special_details          
;
 Refined as a 2-component twin.
;
_refine_ls_structure_factor_coef Fsqd
_refine_ls_matrix_type           full
_refine_ls_weighting_scheme      calc
_refine_ls_weighting_details     
'w=1/[\s^2^(Fo^2^)+(0.0534P)^2^+2.4464P] where P=(Fo^2^+2Fc^2^)/3'
_atom_sites_solution_primary     heavy
_atom_sites_solution_secondary   difmap
_atom_sites_solution_hydrogens   mixed
_refine_ls_hydrogen_treatment    constr
_refine_ls_extinction_method     none
_refine_ls_extinction_coef       .
_refine_ls_number_reflns         14853
_refine_ls_number_parameters     718
_refine_ls_number_restraints     30
_refine_ls_R_factor_all          0.0293
_refine_ls_R_factor_gt           0.0273
_refine_ls_wR_factor_ref         0.0788
_refine_ls_wR_factor_gt          0.0777
_refine_ls_goodness_of_fit_ref   1.073
_refine_ls_restrained_S_all      1.075
_refine_ls_shift/su_max          0.001
_refine_ls_shift/su_mean         0.000

loop_
_atom_site_label
_atom_site_type_symbol
_atom_site_fract_x
_atom_site_fract_y
_atom_site_fract_z
_atom_site_U_iso_or_equiv
_atom_site_adp_type
_atom_site_occupancy
_atom_site_site_symmetry_order
_atom_site_calc_flag
_atom_site_refinement_flags_posn
_atom_site_refinement_flags_adp
_atom_site_refinement_flags_occupancy
_atom_site_disorder_assembly
_atom_site_disorder_group
Ir1 Ir 0.12552(2) 0.08584(2) 0.20654(2) 0.01508(4) Uani 1 1 d . . . . .
H1 H 0.1509 0.0535 0.2677 0.050 Uiso 1 1 d . . . . .
S1 S 0.08333(5) -0.10601(4) 0.06978(3) 0.01699(11) Uani 1 1 d . . . . .
S2 S 0.35204(5) 0.23616(4) 0.32704(4) 0.01908(12) Uani 1 1 d . . . . .
P1 P -0.05752(6) -0.01999(4) 0.16260(4) 0.01648(12) Uani 1 1 d . . . . .
P2 P 0.10650(6) 0.19615(4) 0.31396(4) 0.01829(12) Uani 1 1 d . . . . .
O1 O -0.14114(16) 0.13353(12) 0.23099(10) 0.0187(3) Uani 1 1 d . . . . .
O2 O 0.17257(16) -0.01308(12) 0.11051(11) 0.0195(3) Uani 1 1 d . . . . .
O3 O 0.07965(17) -0.14709(12) -0.01561(11) 0.0225(4) Uani 1 1 d . . . . .
O4 O 0.31177(16) 0.17660(12) 0.23806(11) 0.0190(3) Uani 1 1 d . . . . .
O5 O 0.4072(2) 0.19457(13) 0.36754(13) 0.0316(5) Uani 1 1 d . . . . .
O6 O 0.10258(18) 0.13574(13) 0.11338(11) 0.0245(4) Uani 1 1 d . . . . .
H1O H 0.0501 0.1459 0.0880 0.050 Uiso 1 1 d . . . . .
H2O H 0.1414 0.1138 0.0783 0.050 Uiso 1 1 d . . . . .
N1 N -0.04567(19) -0.10745(14) 0.08635(13) 0.0204(4) Uani 1 1 d . . . . .
N2 N 0.2464(2) 0.26691(16) 0.36116(13) 0.0243(5) Uani 1 1 d . . . . .
C1 C -0.1846(2) -0.00028(17) 0.11547(14) 0.0173(5) Uani 1 1 d . . . . .
C2 C -0.2057(2) 0.08005(17) 0.15270(15) 0.0180(5) Uani 1 1 d . . . . .
C3 C -0.2826(2) 0.11008(17) 0.11602(15) 0.0200(5) Uani 1 1 d . . . . .
C4 C -0.3479(2) 0.05123(18) 0.03794(16) 0.0228(5) Uani 1 1 d . . . . .
H4 H -0.4010 0.0687 0.0099 0.027 Uiso 1 1 calc R U . . .
C5 C -0.3361(2) -0.03289(19) 0.00063(16) 0.0234(5) Uani 1 1 d . . . . .
H5 H -0.3848 -0.0732 -0.0515 0.028 Uiso 1 1 calc R U . . .
C6 C -0.2548(2) -0.05900(17) 0.03799(15) 0.0199(5) Uani 1 1 d . . . . .
H6 H -0.2468 -0.1162 0.0113 0.024 Uiso 1 1 calc R U . . .
C7 C 0.0262(2) 0.26501(17) 0.29387(15) 0.0207(5) Uani 1 1 d . . . . .
C8 C -0.0920(2) 0.22257(17) 0.24721(15) 0.0195(5) Uani 1 1 d . . . . .
C9 C -0.1591(2) 0.26187(18) 0.21574(17) 0.0235(5) Uani 1 1 d . . . . .
C10 C -0.1031(3) 0.3524(2) 0.2375(2) 0.0335(7) Uani 1 1 d . . . . .
H10 H -0.1453 0.3831 0.2182 0.040 Uiso 1 1 calc R U . . .
C11 C 0.0138(3) 0.3985(2) 0.2871(2) 0.0384(7) Uani 1 1 d . . . . .
H11 H 0.0493 0.4604 0.3019 0.046 Uiso 1 1 calc R U . . .
C12 C 0.0790(3) 0.35552(19) 0.31505(19) 0.0300(6) Uani 1 1 d . . . . .
H12 H 0.1590 0.3875 0.3484 0.036 Uiso 1 1 calc R U . . .
C13 C -0.2871(2) 0.20434(19) 0.16367(17) 0.0236(5) Uani 1 1 d . . . . .
C14 C -0.3755(3) 0.2007(2) 0.22040(18) 0.0307(6) Uani 1 1 d . . . . .
H14A H -0.3497 0.1741 0.2542 0.046 Uiso 1 1 calc R U . . .
H14B H -0.4588 0.1645 0.1885 0.046 Uiso 1 1 calc R U . . .
H14C H -0.3737 0.2613 0.2544 0.046 Uiso 1 1 calc R U . . .
C15 C -0.3292(3) 0.2420(2) 0.1080(2) 0.0327(6) Uani 1 1 d . . . . .
H15A H -0.3302 0.3023 0.1401 0.049 Uiso 1 1 calc R U . . .
H15B H -0.4117 0.2037 0.0758 0.049 Uiso 1 1 calc R U . . .
H15C H -0.2726 0.2441 0.0725 0.049 Uiso 1 1 calc R U . . .
C16 C 0.1328(3) -0.17221(18) 0.11210(16) 0.0219(5) Uani 1 1 d . . . . .
C17 C 0.2487(3) -0.1422(2) 0.16401(18) 0.0283(6) Uani 1 1 d . . . . .
C18 C 0.2644(3) -0.1908(2) 0.20694(19) 0.0337(7) Uani 1 1 d . . . . .
H18 H 0.3406 -0.1708 0.2434 0.040 Uiso 1 1 calc R U . . .
C19 C 0.1750(3) -0.2662(2) 0.19912(19) 0.0340(7) Uani 1 1 d . . . . .
C20 C 0.0677(3) -0.2990(2) 0.1412(2) 0.0336(7) Uani 1 1 d . . . . .
H20 H 0.0082 -0.3536 0.1320 0.040 Uiso 1 1 calc R U . . .
C21 C 0.0445(3) -0.25448(19) 0.09610(17) 0.0273(6) Uani 1 1 d . . . . .
C22 C 0.3616(3) -0.0673(2) 0.1721(2) 0.0407(8) Uani 1 1 d . . . . .
H22 H 0.3361 -0.0353 0.1422 0.049 Uiso 1 1 calc R U . . .
C23 C 0.4194(4) -0.0003(3) 0.2583(3) 0.0546(11) Uani 1 1 d . . . . .
H23A H 0.3600 0.0272 0.2820 0.082 Uiso 1 1 calc R U . . .
H23B H 0.4915 0.0459 0.2602 0.082 Uiso 1 1 calc R U . . .
H23C H 0.4443 -0.0306 0.2888 0.082 Uiso 1 1 calc R U . . .
C24 C 0.4564(3) -0.1074(3) 0.1337(2) 0.0506(10) Uani 1 1 d . . . . .
H24A H 0.4887 -0.1339 0.1655 0.076 Uiso 1 1 calc R U . . .
H24B H 0.5236 -0.0604 0.1321 0.076 Uiso 1 1 calc R U . . .
H24C H 0.4174 -0.1536 0.0790 0.076 Uiso 1 1 calc R U . . .
C25 C 0.1974(4) -0.3105(2) 0.2530(2) 0.0436(8) Uani 1 1 d . . . . .
H25 H 0.2882 -0.2916 0.2719 0.052 Uiso 1 1 calc R U . . .
C26 C 0.1535(8) -0.4086(3) 0.2115(3) 0.100(2) Uani 1 1 d . . . . .
H26A H 0.1988 -0.4320 0.2405 0.149 Uiso 1 1 calc R U . . .
H26B H 0.1666 -0.4280 0.1568 0.149 Uiso 1 1 calc R U . . .
H26C H 0.0660 -0.4310 0.2096 0.149 Uiso 1 1 calc R U . . .
C27 C 0.1477(6) -0.2771(4) 0.3258(3) 0.0792(17) Uani 1 1 d . . . . .
H27A H 0.0580 -0.3000 0.3108 0.119 Uiso 1 1 calc R U . . .
H27B H 0.1756 -0.2117 0.3505 0.119 Uiso 1 1 calc R U . . .
H27C H 0.1768 -0.2974 0.3641 0.119 Uiso 1 1 calc R U . . .
C28 C -0.0723(3) -0.3010(2) 0.0298(2) 0.0366(7) Uani 1 1 d . . . . .
H28 H -0.0755 -0.2618 0.0024 0.044 Uiso 1 1 calc R U . . .
C29 C -0.0642(5) -0.3888(2) -0.0322(3) 0.0601(13) Uani 1 1 d . . . . .
H29A H 0.0065 -0.3760 -0.0556 0.090 Uiso 1 1 calc R U . . .
H29B H -0.1392 -0.4196 -0.0747 0.090 Uiso 1 1 calc R U . . .
H29C H -0.0548 -0.4268 -0.0060 0.090 Uiso 1 1 calc R U . . .
C30 C -0.1880(4) -0.3152(3) 0.0626(3) 0.0551(11) Uani 1 1 d . . . . .
H30A H -0.1877 -0.3540 0.0893 0.083 Uiso 1 1 calc R U . . .
H30B H -0.2603 -0.3431 0.0183 0.083 Uiso 1 1 calc R U . . .
H30C H -0.1900 -0.2575 0.1011 0.083 Uiso 1 1 calc R U . . .
C31 C -0.1184(2) -0.06190(17) 0.23135(15) 0.0210(5) Uani 1 1 d . . . . .
C32 C -0.0590(3) -0.1101(2) 0.25703(18) 0.0313(6) Uani 1 1 d . . . . .
H32 H 0.0143 -0.1172 0.2410 0.038 Uiso 1 1 calc R U . . .
C33 C -0.1067(3) -0.1475(2) 0.3059(2) 0.0382(7) Uani 1 1 d . . . . .
H33 H -0.0672 -0.1817 0.3220 0.046 Uiso 1 1 calc R U . . .
C34 C -0.2117(3) -0.1352(2) 0.3314(2) 0.0382(7) Uani 1 1 d . . . . .
H34 H -0.2443 -0.1612 0.3646 0.046 Uiso 1 1 calc R U . . .
C35 C -0.2686(3) -0.0852(3) 0.3085(2) 0.0417(8) Uani 1 1 d . . . . .
H35 H -0.3393 -0.0756 0.3271 0.050 Uiso 1 1 calc R U . . .
C36 C -0.2226(3) -0.0488(2) 0.25828(19) 0.0320(6) Uani 1 1 d . . . . .
H36 H -0.2626 -0.0148 0.2423 0.038 Uiso 1 1 calc R U . . .
C37 C 0.4661(2) 0.33631(17) 0.33999(16) 0.0207(5) Uani 1 1 d . . . . .
C38 C 0.4552(3) 0.37147(17) 0.28364(16) 0.0236(5) Uani 1 1 d . . . . .
C39 C 0.5519(3) 0.44405(19) 0.29174(19) 0.0318(6) Uani 1 1 d . . . . .
H39 H 0.5474 0.4665 0.2529 0.038 Uiso 1 1 calc R U . . .
C40 C 0.6554(3) 0.4852(2) 0.3546(2) 0.0359(7) Uani 1 1 d . . . . .
C41 C 0.6586(3) 0.4525(2) 0.41126(19) 0.0344(7) Uani 1 1 d . . . . .
H41 H 0.7273 0.4814 0.4554 0.041 Uiso 1 1 calc R U . . .
C42 C 0.5664(2) 0.37940(18) 0.40718(16) 0.0252(5) Uani 1 1 d . . . . .
C43 C 0.3433(3) 0.33770(18) 0.21558(16) 0.0242(5) Uani 1 1 d . . . . .
H43 H 0.2750 0.2959 0.2247 0.029 Uiso 1 1 calc R U . . .
C44 C 0.3694(3) 0.2862(2) 0.13407(18) 0.0319(6) Uani 1 1 d . . . . .
H44A H 0.4394 0.3250 0.1253 0.048 Uiso 1 1 calc R U . . .
H44B H 0.2972 0.2670 0.0915 0.048 Uiso 1 1 calc R U . . .
H44C H 0.3882 0.2339 0.1333 0.048 Uiso 1 1 calc R U . . .
C45 C 0.3010(3) 0.4144(2) 0.21436(19) 0.0344(7) Uani 1 1 d . . . . .
H45A H 0.3581 0.4487 0.1937 0.052 Uiso 1 1 calc R U . . .
H45B H 0.2989 0.4535 0.2689 0.052 Uiso 1 1 calc R U . . .
H45C H 0.2189 0.3900 0.1797 0.052 Uiso 1 1 calc R U . . .
C46 C 0.7555(4) 0.5675(3) 0.3625(2) 0.0548(11) Uani 1 1 d . . . . .
H46 H 0.7646 0.5603 0.3076 0.066 Uiso 1 1 calc R U . . .
C47 C 0.7171(5) 0.6503(3) 0.4031(4) 0.0761(16) Uani 1 1 d . . . . .
H47A H 0.6354 0.6402 0.3743 0.114 Uiso 1 1 calc R U . . .
H47B H 0.7760 0.7020 0.4021 0.114 Uiso 1 1 calc R U . . .
H47C H 0.7156 0.6615 0.4588 0.114 Uiso 1 1 calc R U . . .
C48 C 0.8797(5) 0.5837(4) 0.4114(4) 0.091(2) Uani 1 1 d . . . . .
H48A H 0.8759 0.6017 0.4679 0.136 Uiso 1 1 calc R U . . .
H48B H 0.9423 0.6310 0.4067 0.136 Uiso 1 1 calc R U . . .
H48C H 0.9008 0.5287 0.3912 0.136 Uiso 1 1 calc R U . . .
C49 C 0.5827(3) 0.3540(2) 0.47649(17) 0.0300(6) Uani 1 1 d . . . . .
H49 H 0.5018 0.3133 0.4741 0.036 Uiso 1 1 calc R U . . .
C50 C 0.6217(4) 0.4358(3) 0.5585(2) 0.0562(12) Uani 1 1 d . . . . .
H50A H 0.6160 0.4160 0.6011 0.084 Uiso 1 1 calc R U . . .
H50B H 0.5675 0.4713 0.5607 0.084 Uiso 1 1 calc R U . . .
H50C H 0.7063 0.4722 0.5660 0.084 Uiso 1 1 calc R U . . .
C51 C 0.6740(3) 0.3030(3) 0.4672(2) 0.0489(9) Uani 1 1 d . . . . .
H51A H 0.7534 0.3405 0.4669 0.073 Uiso 1 1 calc R U . . .
H51B H 0.6437 0.2485 0.4166 0.073 Uiso 1 1 calc R U . . .
H51C H 0.6832 0.2872 0.5120 0.073 Uiso 1 1 calc R U . . .
C52 C 0.0386(2) 0.16645(18) 0.38744(15) 0.0223(5) Uani 1 1 d . . . . .
C53 C -0.0620(3) 0.1884(2) 0.41299(17) 0.0305(6) Uani 1 1 d . . . . .
H53 H -0.0986 0.2203 0.3918 0.037 Uiso 1 1 calc R U . . .
C54 C -0.1093(3) 0.1634(3) 0.4697(2) 0.0392(7) Uani 1 1 d . . . . .
H54 H -0.1785 0.1779 0.4869 0.047 Uiso 1 1 calc R U . . .
C55 C -0.0557(3) 0.1178(2) 0.50077(19) 0.0383(7) Uani 1 1 d . . . . .
H55 H -0.0885 0.1006 0.5391 0.046 Uiso 1 1 calc R U . . .
C56 C 0.0453(3) 0.0968(2) 0.47657(19) 0.0356(7) Uani 1 1 d . . . . .
H56 H 0.0825 0.0658 0.4987 0.043 Uiso 1 1 calc R U . . .
C57 C 0.0924(3) 0.1209(2) 0.41977(17) 0.0292(6) Uani 1 1 d . . . . .
H57 H 0.1617 0.1063 0.4030 0.035 Uiso 1 1 calc R U . . .
Cl1 Cl 0.49519(16) 0.18475(13) 0.58208(10) 0.1023(6) Uani 1 1 d . . . . .
Cl2 Cl 0.33453(13) 0.01156(10) 0.46612(11) 0.0864(4) Uani 1 1 d . . . . .
C58 C 0.4576(4) 0.1048(3) 0.4827(3) 0.0651(12) Uani 1 1 d . . . . .
H58A H 0.5295 0.0861 0.4693 0.078 Uiso 1 1 calc R U . . .
H58B H 0.4361 0.1312 0.4469 0.078 Uiso 1 1 calc R U . . .
O7 O 0.4078(10) 0.6001(6) 0.0568(7) 0.105(3) Uani 0.5 1 d . U P . .
C59 C 0.4991(10) 0.6630(7) 0.1305(7) 0.074(3) Uani 0.5 1 d . U P . .
H59A H 0.5716 0.6896 0.1136 0.089 Uiso 0.5 1 calc R U P . .
H59B H 0.4658 0.7116 0.1575 0.089 Uiso 0.5 1 calc R U P . .
C60 C 0.5447(11) 0.6413(7) 0.1912(7) 0.082(3) Uani 0.5 1 d . U P . .
H60A H 0.6042 0.6951 0.2348 0.123 Uiso 0.5 1 calc R U P . .
H60B H 0.5845 0.5965 0.1685 0.123 Uiso 0.5 1 calc R U P . .
H60C H 0.4767 0.6175 0.2122 0.123 Uiso 0.5 1 calc R U P . .
C61 C 0.3579(15) 0.6123(9) -0.0049(8) 0.098(4) Uani 0.5 1 d . U P . .
H61A H 0.4290 0.6365 -0.0242 0.118 Uiso 0.5 1 calc R U P . .
H61B H 0.3271 0.6626 0.0211 0.118 Uiso 0.5 1 calc R U P . .
C62 C 0.2702(13) 0.5559(7) -0.0732(9) 0.100(4) Uani 0.5 1 d . U P . .
H62A H 0.2543 0.5889 -0.1034 0.150 Uiso 0.5 1 calc R U P . .
H62B H 0.1946 0.5307 -0.0592 0.150 Uiso 0.5 1 calc R U P . .
H62C H 0.2986 0.5076 -0.1062 0.150 Uiso 0.5 1 calc R U P . .

loop_
_atom_site_aniso_label
_atom_site_aniso_U_11
_atom_site_aniso_U_22
_atom_site_aniso_U_33
_atom_site_aniso_U_23
_atom_site_aniso_U_13
_atom_site_aniso_U_12
Ir1 0.01243(5) 0.01845(5) 0.01321(5) 0.00682(4) 0.00036(3) 0.00429(4)
S1 0.0162(3) 0.0197(3) 0.0152(3) 0.0076(2) 0.0016(2) 0.0067(2)
S2 0.0155(3) 0.0194(3) 0.0180(3) 0.0071(2) -0.0020(2) 0.0028(2)
P1 0.0137(3) 0.0195(3) 0.0153(3) 0.0076(2) 0.0016(2) 0.0046(2)
P2 0.0157(3) 0.0212(3) 0.0138(3) 0.0055(2) 0.0012(2) 0.0038(2)
O1 0.0189(8) 0.0198(8) 0.0155(8) 0.0070(7) 0.0018(7) 0.0050(7)
O2 0.0173(8) 0.0197(8) 0.0201(9) 0.0077(7) 0.0037(7) 0.0059(7)
O3 0.0239(9) 0.0272(9) 0.0147(8) 0.0078(7) 0.0026(7) 0.0086(7)
O4 0.0149(8) 0.0197(8) 0.0182(8) 0.0057(7) 0.0016(7) 0.0038(7)
O5 0.0313(11) 0.0244(10) 0.0306(11) 0.0114(8) -0.0116(9) 0.0035(8)
O6 0.0233(9) 0.0334(10) 0.0212(9) 0.0164(8) 0.0027(7) 0.0099(8)
N1 0.0159(10) 0.0211(10) 0.0219(10) 0.0070(9) 0.0031(8) 0.0063(8)
N2 0.0185(11) 0.0273(11) 0.0170(10) 0.0042(9) 0.0022(8) 0.0009(9)
C1 0.0126(10) 0.0230(12) 0.0161(11) 0.0091(9) 0.0024(9) 0.0047(9)
C2 0.0128(10) 0.0235(12) 0.0163(11) 0.0082(9) 0.0027(9) 0.0044(9)
C3 0.0155(11) 0.0259(12) 0.0215(12) 0.0120(10) 0.0062(9) 0.0080(10)
C4 0.0160(11) 0.0315(14) 0.0227(13) 0.0142(11) 0.0023(10) 0.0075(10)
C5 0.0158(11) 0.0310(14) 0.0170(12) 0.0081(10) -0.0007(9) 0.0032(10)
C6 0.0152(11) 0.0229(12) 0.0184(12) 0.0066(10) 0.0029(9) 0.0052(9)
C7 0.0195(12) 0.0217(12) 0.0187(12) 0.0064(10) 0.0051(9) 0.0067(10)
C8 0.0205(12) 0.0194(12) 0.0179(11) 0.0073(9) 0.0061(9) 0.0063(9)
C9 0.0209(12) 0.0246(13) 0.0249(13) 0.0093(11) 0.0056(10) 0.0096(10)
C10 0.0310(15) 0.0267(14) 0.0456(18) 0.0175(13) 0.0051(13) 0.0124(12)
C11 0.0362(17) 0.0216(14) 0.052(2) 0.0130(14) 0.0056(15) 0.0063(12)
C12 0.0254(14) 0.0232(13) 0.0335(15) 0.0070(12) 0.0025(12) 0.0053(11)
C13 0.0201(12) 0.0293(13) 0.0258(13) 0.0137(11) 0.0051(10) 0.0123(10)
C14 0.0247(14) 0.0365(15) 0.0317(15) 0.0114(12) 0.0105(12) 0.0154(12)
C15 0.0318(15) 0.0337(15) 0.0380(16) 0.0193(13) 0.0030(13) 0.0154(13)
C16 0.0251(13) 0.0258(13) 0.0202(12) 0.0122(10) 0.0053(10) 0.0130(11)
C17 0.0261(14) 0.0313(14) 0.0324(15) 0.0173(12) 0.0024(12) 0.0127(12)
C18 0.0318(16) 0.0375(16) 0.0335(16) 0.0185(13) -0.0036(12) 0.0131(13)
C19 0.0447(18) 0.0353(16) 0.0298(15) 0.0186(13) 0.0050(13) 0.0196(14)
C20 0.0383(17) 0.0282(14) 0.0373(16) 0.0192(13) 0.0034(13) 0.0094(13)
C21 0.0286(14) 0.0266(13) 0.0269(14) 0.0125(11) 0.0019(11) 0.0094(11)
C22 0.0228(14) 0.0477(19) 0.061(2) 0.0370(18) -0.0036(14) 0.0101(13)
C23 0.0345(19) 0.0351(19) 0.075(3) 0.0094(19) 0.0043(18) 0.0070(15)
C24 0.0315(18) 0.080(3) 0.045(2) 0.036(2) 0.0087(15) 0.0128(18)
C25 0.055(2) 0.047(2) 0.0436(19) 0.0315(17) 0.0064(16) 0.0231(17)
C26 0.191(7) 0.050(3) 0.070(4) 0.038(3) 0.008(4) 0.049(4)
C27 0.130(5) 0.103(4) 0.060(3) 0.061(3) 0.045(3) 0.076(4)
C28 0.0396(17) 0.0219(14) 0.0379(17) 0.0131(13) -0.0109(14) 0.0009(12)
C29 0.081(3) 0.0279(17) 0.049(2) 0.0037(16) -0.021(2) 0.0160(19)
C30 0.0351(19) 0.052(2) 0.072(3) 0.037(2) -0.0072(18) -0.0049(17)
C31 0.0195(12) 0.0229(12) 0.0177(11) 0.0092(10) 0.0022(9) 0.0024(10)
C32 0.0347(16) 0.0418(17) 0.0284(15) 0.0211(13) 0.0115(12) 0.0191(13)
C33 0.049(2) 0.0466(19) 0.0349(17) 0.0286(15) 0.0138(15) 0.0222(16)
C34 0.0403(18) 0.0486(19) 0.0341(16) 0.0291(15) 0.0126(14) 0.0084(15)
C35 0.0322(16) 0.064(2) 0.048(2) 0.0397(19) 0.0214(15) 0.0181(16)
C36 0.0253(14) 0.0467(17) 0.0378(16) 0.0292(15) 0.0119(12) 0.0146(13)
C37 0.0160(11) 0.0193(12) 0.0218(12) 0.0049(10) 0.0039(9) 0.0046(9)
C38 0.0234(13) 0.0200(12) 0.0233(13) 0.0055(10) 0.0053(10) 0.0068(10)
C39 0.0342(16) 0.0246(14) 0.0306(15) 0.0101(12) 0.0089(12) 0.0027(12)
C40 0.0305(15) 0.0252(14) 0.0349(16) 0.0051(12) 0.0070(13) -0.0047(12)
C41 0.0232(14) 0.0321(15) 0.0297(15) 0.0046(12) -0.0004(12) -0.0029(12)
C42 0.0196(12) 0.0245(13) 0.0221(13) 0.0029(10) 0.0023(10) 0.0050(10)
C43 0.0249(13) 0.0239(12) 0.0231(13) 0.0098(10) 0.0035(10) 0.0080(10)
C44 0.0364(16) 0.0312(15) 0.0232(14) 0.0083(12) 0.0047(12) 0.0100(13)
C45 0.0440(18) 0.0318(15) 0.0322(16) 0.0158(13) 0.0059(13) 0.0178(14)
C46 0.054(2) 0.0393(19) 0.042(2) 0.0121(16) 0.0050(17) -0.0194(17)
C47 0.085(4) 0.033(2) 0.090(4) 0.027(2) 0.005(3) -0.008(2)
C48 0.051(3) 0.062(3) 0.119(5) 0.019(3) 0.025(3) -0.015(2)
C49 0.0250(14) 0.0319(15) 0.0205(13) 0.0052(11) -0.0025(11) 0.0024(11)
C50 0.073(3) 0.041(2) 0.0225(16) -0.0002(15) 0.0011(17) -0.0069(19)
C51 0.0374(19) 0.069(3) 0.048(2) 0.0306(19) 0.0018(16) 0.0241(18)
C52 0.0198(12) 0.0261(13) 0.0136(11) 0.0052(10) 0.0015(9) 0.0024(10)
C53 0.0292(15) 0.0423(17) 0.0222(13) 0.0137(12) 0.0092(11) 0.0148(13)
C54 0.0343(17) 0.057(2) 0.0297(16) 0.0199(15) 0.0171(13) 0.0162(15)
C55 0.0421(18) 0.0463(19) 0.0258(15) 0.0192(14) 0.0133(13) 0.0061(15)
C56 0.0441(18) 0.0391(17) 0.0266(15) 0.0179(13) 0.0093(13) 0.0122(14)
C57 0.0316(15) 0.0338(15) 0.0235(13) 0.0137(12) 0.0078(11) 0.0103(12)
Cl1 0.0868(11) 0.1222(14) 0.0742(9) 0.0384(9) 0.0202(8) 0.0035(10)
Cl2 0.0607(7) 0.0822(9) 0.1299(13) 0.0675(10) 0.0137(8) 0.0141(7)
C58 0.057(3) 0.081(3) 0.072(3) 0.052(3) 0.009(2) 0.019(2)
O7 0.117(6) 0.076(5) 0.131(7) 0.056(5) 0.040(5) 0.021(4)
C59 0.072(6) 0.056(5) 0.097(7) 0.046(5) 0.020(5) 0.004(4)
C60 0.082(7) 0.052(5) 0.093(8) 0.036(5) 0.001(6) -0.009(5)
C61 0.137(9) 0.080(6) 0.098(7) 0.075(6) 0.009(6) 0.016(5)
C62 0.126(10) 0.062(6) 0.143(10) 0.089(7) 0.016(8) 0.016(6)

_geom_special_details            
;
 All esds (except the esd in the dihedral angle between two l.s. planes)
 are estimated using the full covariance matrix.  The cell esds are taken
 into account individually in the estimation of esds in distances, angles
 and torsion angles; correlations between esds in cell parameters are only
 used when they are defined by crystal symmetry.  An approximate (isotropic)
 treatment of cell esds is used for estimating esds involving l.s. planes.
;

loop_
_geom_bond_atom_site_label_1
_geom_bond_atom_site_label_2
_geom_bond_distance
_geom_bond_site_symmetry_2
_geom_bond_publ_flag
Ir1 O2 2.1639(18) . ?
Ir1 O4 2.1752(17) . ?
Ir1 P1 2.2311(6) . ?
Ir1 P2 2.2315(6) . ?
Ir1 O6 2.2427(18) . ?
Ir1 H1 1.4894 . ?
S1 O3 1.4541(18) . ?
S1 O2 1.4974(18) . ?
S1 N1 1.554(2) . ?
S1 C16 1.796(3) . ?
S2 O5 1.439(2) . ?
S2 O4 1.5093(18) . ?
S2 N2 1.554(2) . ?
S2 C37 1.792(3) . ?
P1 N1 1.665(2) . ?
P1 C31 1.815(3) . ?
P1 C1 1.821(2) . ?
P2 N2 1.656(2) . ?
P2 C7 1.814(3) . ?
P2 C52 1.817(3) . ?
O1 C2 1.381(3) . ?
O1 C8 1.386(3) . ?
O6 H1O 0.8318 . ?
O6 H2O 0.8509 . ?
C1 C2 1.384(3) . ?
C1 C6 1.401(3) . ?
C2 C3 1.392(3) . ?
C3 C4 1.394(4) . ?
C3 C13 1.535(4) . ?
C4 C5 1.392(4) . ?
C4 H4 0.9500 . ?
C5 C6 1.387(4) . ?
C5 H5 0.9500 . ?
C6 H6 0.9500 . ?
C7 C8 1.384(4) . ?
C7 C12 1.393(4) . ?
C8 C9 1.384(4) . ?
C9 C10 1.396(4) . ?
C9 C13 1.525(4) . ?
C10 C11 1.394(5) . ?
C10 H10 0.9500 . ?
C11 C12 1.386(5) . ?
C11 H11 0.9500 . ?
C12 H12 0.9500 . ?
C13 C15 1.528(4) . ?
C13 C14 1.548(4) . ?
C14 H14A 0.9800 . ?
C14 H14B 0.9800 . ?
C14 H14C 0.9800 . ?
C15 H15A 0.9800 . ?
C15 H15B 0.9800 . ?
C15 H15C 0.9800 . ?
C16 C21 1.415(4) . ?
C16 C17 1.416(4) . ?
C17 C18 1.398(4) . ?
C17 C22 1.527(4) . ?
C18 C19 1.381(5) . ?
C18 H18 0.9500 . ?
C19 C20 1.389(5) . ?
C19 C25 1.523(4) . ?
C20 C21 1.393(4) . ?
C20 H20 0.9500 . ?
C21 C28 1.529(4) . ?
C22 C23 1.514(6) . ?
C22 C24 1.537(5) . ?
C22 H22 1.0000 . ?
C23 H23A 0.9800 . ?
C23 H23B 0.9800 . ?
C23 H23C 0.9800 . ?
C24 H24A 0.9800 . ?
C24 H24B 0.9800 . ?
C24 H24C 0.9800 . ?
C25 C26 1.471(6) . ?
C25 C27 1.487(6) . ?
C25 H25 1.0000 . ?
C26 H26A 0.9800 . ?
C26 H26B 0.9800 . ?
C26 H26C 0.9800 . ?
C27 H27A 0.9800 . ?
C27 H27B 0.9800 . ?
C27 H27C 0.9800 . ?
C28 C30 1.528(6) . ?
C28 C29 1.535(5) . ?
C28 H28 1.0000 . ?
C29 H29A 0.9800 . ?
C29 H29B 0.9800 . ?
C29 H29C 0.9800 . ?
C30 H30A 0.9800 . ?
C30 H30B 0.9800 . ?
C30 H30C 0.9800 . ?
C31 C36 1.392(4) . ?
C31 C32 1.395(4) . ?
C32 C33 1.388(4) . ?
C32 H32 0.9500 . ?
C33 C34 1.387(5) . ?
C33 H33 0.9500 . ?
C34 C35 1.377(5) . ?
C34 H34 0.9500 . ?
C35 C36 1.393(4) . ?
C35 H35 0.9500 . ?
C36 H36 0.9500 . ?
C37 C38 1.415(4) . ?
C37 C42 1.417(4) . ?
C38 C39 1.391(4) . ?
C38 C43 1.529(4) . ?
C39 C40 1.396(5) . ?
C39 H39 0.9500 . ?
C40 C41 1.379(5) . ?
C40 C46 1.526(4) . ?
C41 C42 1.395(4) . ?
C41 H41 0.9500 . ?
C42 C49 1.528(4) . ?
C43 C44 1.533(4) . ?
C43 C45 1.537(4) . ?
C43 H43 1.0000 . ?
C44 H44A 0.9800 . ?
C44 H44B 0.9800 . ?
C44 H44C 0.9800 . ?
C45 H45A 0.9800 . ?
C45 H45B 0.9800 . ?
C45 H45C 0.9800 . ?
C46 C48 1.525(8) . ?
C46 C47 1.536(7) . ?
C46 H46 1.0000 . ?
C47 H47A 0.9800 . ?
C47 H47B 0.9800 . ?
C47 H47C 0.9800 . ?
C48 H48A 0.9800 . ?
C48 H48B 0.9800 . ?
C48 H48C 0.9800 . ?
C49 C51 1.528(5) . ?
C49 C50 1.538(4) . ?
C49 H49 1.0000 . ?
C50 H50A 0.9800 . ?
C50 H50B 0.9800 . ?
C50 H50C 0.9800 . ?
C51 H51A 0.9800 . ?
C51 H51B 0.9800 . ?
C51 H51C 0.9800 . ?
C52 C57 1.388(4) . ?
C52 C53 1.390(4) . ?
C53 C54 1.396(4) . ?
C53 H53 0.9500 . ?
C54 C55 1.374(5) . ?
C54 H54 0.9500 . ?
C55 C56 1.380(5) . ?
C55 H55 0.9500 . ?
C56 C57 1.389(4) . ?
C56 H56 0.9500 . ?
C57 H57 0.9500 . ?
Cl1 C58 1.743(6) . ?
Cl2 C58 1.745(5) . ?
C58 H58A 0.9900 . ?
C58 H58B 0.9900 . ?
O7 C61 1.351(15) . ?
O7 C59 1.460(15) . ?
C59 C60 1.421(15) . ?
C59 H59A 0.9900 . ?
C59 H59B 0.9900 . ?
C60 H60A 0.9800 . ?
C60 H60B 0.9800 . ?
C60 H60C 0.9800 . ?
C61 C62 1.364(17) . ?
C61 H61A 0.9900 . ?
C61 H61B 0.9900 . ?
C62 H62A 0.9800 . ?
C62 H62B 0.9800 . ?
C62 H62C 0.9800 . ?

loop_
_geom_angle_atom_site_label_1
_geom_angle_atom_site_label_2
_geom_angle_atom_site_label_3
_geom_angle
_geom_angle_site_symmetry_1
_geom_angle_site_symmetry_3
_geom_angle_publ_flag
O2 Ir1 O4 89.55(7) . . ?
O2 Ir1 P1 83.16(5) . . ?
O4 Ir1 P1 172.69(5) . . ?
O2 Ir1 P2 171.53(5) . . ?
O4 Ir1 P2 82.71(5) . . ?
P1 Ir1 P2 104.54(2) . . ?
O2 Ir1 O6 81.40(7) . . ?
O4 Ir1 O6 82.68(7) . . ?
P1 Ir1 O6 96.66(5) . . ?
P2 Ir1 O6 100.93(5) . . ?
O2 Ir1 H1 96.1 . . ?
O4 Ir1 H1 93.5 . . ?
P1 Ir1 H1 86.8 . . ?
P2 Ir1 H1 81.0 . . ?
O6 Ir1 H1 175.5 . . ?
O3 S1 O2 111.56(11) . . ?
O3 S1 N1 111.91(12) . . ?
O2 S1 N1 110.91(11) . . ?
O3 S1 C16 107.31(12) . . ?
O2 S1 C16 108.40(12) . . ?
N1 S1 C16 106.48(13) . . ?
O5 S2 O4 110.30(12) . . ?
O5 S2 N2 114.76(14) . . ?
O4 S2 N2 111.31(11) . . ?
O5 S2 C37 108.28(12) . . ?
O4 S2 C37 106.79(11) . . ?
N2 S2 C37 104.92(12) . . ?
N1 P1 C31 105.95(12) . . ?
N1 P1 C1 101.20(11) . . ?
C31 P1 C1 104.80(12) . . ?
N1 P1 Ir1 106.69(8) . . ?
C31 P1 Ir1 118.42(9) . . ?
C1 P1 Ir1 117.87(8) . . ?
N2 P2 C7 103.35(12) . . ?
N2 P2 C52 106.61(12) . . ?
C7 P2 C52 105.64(12) . . ?
N2 P2 Ir1 106.86(8) . . ?
C7 P2 Ir1 115.96(9) . . ?
C52 P2 Ir1 117.21(9) . . ?
C2 O1 C8 113.19(19) . . ?
S1 O2 Ir1 117.95(10) . . ?
S2 O4 Ir1 111.27(10) . . ?
Ir1 O6 H1O 141.0 . . ?
Ir1 O6 H2O 107.7 . . ?
H1O O6 H2O 102.8 . . ?
S1 N1 P1 118.55(13) . . ?
S2 N2 P2 115.39(14) . . ?
C2 C1 C6 117.3(2) . . ?
C2 C1 P1 119.65(18) . . ?
C6 C1 P1 122.62(19) . . ?
O1 C2 C1 115.7(2) . . ?
O1 C2 C3 119.5(2) . . ?
C1 C2 C3 124.7(2) . . ?
C2 C3 C4 116.3(2) . . ?
C2 C3 C13 118.0(2) . . ?
C4 C3 C13 125.7(2) . . ?
C5 C4 C3 120.6(2) . . ?
C5 C4 H4 119.7 . . ?
C3 C4 H4 119.7 . . ?
C6 C5 C4 121.4(2) . . ?
C6 C5 H5 119.3 . . ?
C4 C5 H5 119.3 . . ?
C5 C6 C1 119.5(2) . . ?
C5 C6 H6 120.3 . . ?
C1 C6 H6 120.3 . . ?
C8 C7 C12 117.8(3) . . ?
C8 C7 P2 117.36(19) . . ?
C12 C7 P2 124.5(2) . . ?
C9 C8 C7 124.9(2) . . ?
C9 C8 O1 120.1(2) . . ?
C7 C8 O1 114.9(2) . . ?
C8 C9 C10 115.7(3) . . ?
C8 C9 C13 117.9(2) . . ?
C10 C9 C13 126.3(3) . . ?
C11 C10 C9 121.1(3) . . ?
C11 C10 H10 119.5 . . ?
C9 C10 H10 119.5 . . ?
C12 C11 C10 121.0(3) . . ?
C12 C11 H11 119.5 . . ?
C10 C11 H11 119.5 . . ?
C11 C12 C7 119.3(3) . . ?
C11 C12 H12 120.3 . . ?
C7 C12 H12 120.3 . . ?
C9 C13 C15 111.7(2) . . ?
C9 C13 C3 107.1(2) . . ?
C15 C13 C3 111.4(2) . . ?
C9 C13 C14 107.6(2) . . ?
C15 C13 C14 110.2(2) . . ?
C3 C13 C14 108.7(2) . . ?
C13 C14 H14A 109.5 . . ?
C13 C14 H14B 109.5 . . ?
H14A C14 H14B 109.5 . . ?
C13 C14 H14C 109.5 . . ?
H14A C14 H14C 109.5 . . ?
H14B C14 H14C 109.5 . . ?
C13 C15 H15A 109.5 . . ?
C13 C15 H15B 109.5 . . ?
H15A C15 H15B 109.5 . . ?
C13 C15 H15C 109.5 . . ?
H15A C15 H15C 109.5 . . ?
H15B C15 H15C 109.5 . . ?
C21 C16 C17 120.9(2) . . ?
C21 C16 S1 115.8(2) . . ?
C17 C16 S1 123.1(2) . . ?
C18 C17 C16 116.8(3) . . ?
C18 C17 C22 116.7(3) . . ?
C16 C17 C22 126.3(3) . . ?
C19 C18 C17 123.4(3) . . ?
C19 C18 H18 118.3 . . ?
C17 C18 H18 118.3 . . ?
C18 C19 C20 117.9(3) . . ?
C18 C19 C25 119.5(3) . . ?
C20 C19 C25 122.6(3) . . ?
C19 C20 C21 122.1(3) . . ?
C19 C20 H20 119.0 . . ?
C21 C20 H20 119.0 . . ?
C20 C21 C16 118.1(3) . . ?
C20 C21 C28 117.0(3) . . ?
C16 C21 C28 124.8(3) . . ?
C23 C22 C17 112.8(3) . . ?
C23 C22 C24 109.6(3) . . ?
C17 C22 C24 109.5(3) . . ?
C23 C22 H22 108.3 . . ?
C17 C22 H22 108.3 . . ?
C24 C22 H22 108.3 . . ?
C22 C23 H23A 109.5 . . ?
C22 C23 H23B 109.5 . . ?
H23A C23 H23B 109.5 . . ?
C22 C23 H23C 109.5 . . ?
H23A C23 H23C 109.5 . . ?
H23B C23 H23C 109.5 . . ?
C22 C24 H24A 109.5 . . ?
C22 C24 H24B 109.5 . . ?
H24A C24 H24B 109.5 . . ?
C22 C24 H24C 109.5 . . ?
H24A C24 H24C 109.5 . . ?
H24B C24 H24C 109.5 . . ?
C26 C25 C27 111.6(4) . . ?
C26 C25 C19 113.8(3) . . ?
C27 C25 C19 111.1(3) . . ?
C26 C25 H25 106.6 . . ?
C27 C25 H25 106.6 . . ?
C19 C25 H25 106.6 . . ?
C25 C26 H26A 109.5 . . ?
C25 C26 H26B 109.5 . . ?
H26A C26 H26B 109.5 . . ?
C25 C26 H26C 109.5 . . ?
H26A C26 H26C 109.5 . . ?
H26B C26 H26C 109.5 . . ?
C25 C27 H27A 109.5 . . ?
C25 C27 H27B 109.5 . . ?
H27A C27 H27B 109.5 . . ?
C25 C27 H27C 109.5 . . ?
H27A C27 H27C 109.5 . . ?
H27B C27 H27C 109.5 . . ?
C30 C28 C21 112.4(3) . . ?
C30 C28 C29 112.3(3) . . ?
C21 C28 C29 108.8(3) . . ?
C30 C28 H28 107.7 . . ?
C21 C28 H28 107.7 . . ?
C29 C28 H28 107.7 . . ?
C28 C29 H29A 109.5 . . ?
C28 C29 H29B 109.5 . . ?
H29A C29 H29B 109.5 . . ?
C28 C29 H29C 109.5 . . ?
H29A C29 H29C 109.5 . . ?
H29B C29 H29C 109.5 . . ?
C28 C30 H30A 109.5 . . ?
C28 C30 H30B 109.5 . . ?
H30A C30 H30B 109.5 . . ?
C28 C30 H30C 109.5 . . ?
H30A C30 H30C 109.5 . . ?
H30B C30 H30C 109.5 . . ?
C36 C31 C32 119.1(3) . . ?
C36 C31 P1 122.4(2) . . ?
C32 C31 P1 118.5(2) . . ?
C33 C32 C31 120.2(3) . . ?
C33 C32 H32 119.9 . . ?
C31 C32 H32 119.9 . . ?
C34 C33 C32 120.2(3) . . ?
C34 C33 H33 119.9 . . ?
C32 C33 H33 119.9 . . ?
C35 C34 C33 120.0(3) . . ?
C35 C34 H34 120.0 . . ?
C33 C34 H34 120.0 . . ?
C34 C35 C36 120.2(3) . . ?
C34 C35 H35 119.9 . . ?
C36 C35 H35 119.9 . . ?
C31 C36 C35 120.3(3) . . ?
C31 C36 H36 119.9 . . ?
C35 C36 H36 119.9 . . ?
C38 C37 C42 120.9(2) . . ?
C38 C37 S2 120.0(2) . . ?
C42 C37 S2 119.1(2) . . ?
C39 C38 C37 117.8(3) . . ?
C39 C38 C43 117.0(3) . . ?
C37 C38 C43 125.1(2) . . ?
C38 C39 C40 122.7(3) . . ?
C38 C39 H39 118.7 . . ?
C40 C39 H39 118.7 . . ?
C41 C40 C39 117.5(3) . . ?
C41 C40 C46 122.2(3) . . ?
C39 C40 C46 120.1(3) . . ?
C40 C41 C42 123.5(3) . . ?
C40 C41 H41 118.3 . . ?
C42 C41 H41 118.3 . . ?
C41 C42 C37 117.3(3) . . ?
C41 C42 C49 116.6(3) . . ?
C37 C42 C49 126.2(3) . . ?
C38 C43 C44 111.2(2) . . ?
C38 C43 C45 111.6(2) . . ?
C44 C43 C45 109.8(2) . . ?
C38 C43 H43 108.0 . . ?
C44 C43 H43 108.0 . . ?
C45 C43 H43 108.0 . . ?
C43 C44 H44A 109.5 . . ?
C43 C44 H44B 109.5 . . ?
H44A C44 H44B 109.5 . . ?
C43 C44 H44C 109.5 . . ?
H44A C44 H44C 109.5 . . ?
H44B C44 H44C 109.5 . . ?
C43 C45 H45A 109.5 . . ?
C43 C45 H45B 109.5 . . ?
H45A C45 H45B 109.5 . . ?
C43 C45 H45C 109.5 . . ?
H45A C45 H45C 109.5 . . ?
H45B C45 H45C 109.5 . . ?
C48 C46 C40 113.7(4) . . ?
C48 C46 C47 108.0(4) . . ?
C40 C46 C47 109.2(4) . . ?
C48 C46 H46 108.6 . . ?
C40 C46 H46 108.6 . . ?
C47 C46 H46 108.6 . . ?
C46 C47 H47A 109.5 . . ?
C46 C47 H47B 109.5 . . ?
H47A C47 H47B 109.5 . . ?
C46 C47 H47C 109.5 . . ?
H47A C47 H47C 109.5 . . ?
H47B C47 H47C 109.5 . . ?
C46 C48 H48A 109.5 . . ?
C46 C48 H48B 109.5 . . ?
H48A C48 H48B 109.5 . . ?
C46 C48 H48C 109.5 . . ?
H48A C48 H48C 109.5 . . ?
H48B C48 H48C 109.5 . . ?
C51 C49 C42 110.6(3) . . ?
C51 C49 C50 110.9(3) . . ?
C42 C49 C50 112.0(3) . . ?
C51 C49 H49 107.7 . . ?
C42 C49 H49 107.7 . . ?
C50 C49 H49 107.7 . . ?
C49 C50 H50A 109.5 . . ?
C49 C50 H50B 109.5 . . ?
H50A C50 H50B 109.5 . . ?
C49 C50 H50C 109.5 . . ?
H50A C50 H50C 109.5 . . ?
H50B C50 H50C 109.5 . . ?
C49 C51 H51A 109.5 . . ?
C49 C51 H51B 109.5 . . ?
H51A C51 H51B 109.5 . . ?
C49 C51 H51C 109.5 . . ?
H51A C51 H51C 109.5 . . ?
H51B C51 H51C 109.5 . . ?
C57 C52 C53 119.4(3) . . ?
C57 C52 P2 117.5(2) . . ?
C53 C52 P2 123.1(2) . . ?
C52 C53 C54 120.0(3) . . ?
C52 C53 H53 120.0 . . ?
C54 C53 H53 120.0 . . ?
C55 C54 C53 120.0(3) . . ?
C55 C54 H54 120.0 . . ?
C53 C54 H54 120.0 . . ?
C54 C55 C56 120.5(3) . . ?
C54 C55 H55 119.8 . . ?
C56 C55 H55 119.8 . . ?
C55 C56 C57 119.9(3) . . ?
C55 C56 H56 120.1 . . ?
C57 C56 H56 120.1 . . ?
C52 C57 C56 120.3(3) . . ?
C52 C57 H57 119.8 . . ?
C56 C57 H57 119.8 . . ?
Cl1 C58 Cl2 111.4(3) . . ?
Cl1 C58 H58A 109.4 . . ?
Cl2 C58 H58A 109.4 . . ?
Cl1 C58 H58B 109.4 . . ?
Cl2 C58 H58B 109.4 . . ?
H58A C58 H58B 108.0 . . ?
C61 O7 C59 130.6(9) . . ?
C60 C59 O7 125.1(9) . . ?
C60 C59 H59A 106.0 . . ?
O7 C59 H59A 106.0 . . ?
C60 C59 H59B 106.0 . . ?
O7 C59 H59B 106.0 . . ?
H59A C59 H59B 106.3 . . ?
C59 C60 H60A 109.5 . . ?
C59 C60 H60B 109.5 . . ?
H60A C60 H60B 109.5 . . ?
C59 C60 H60C 109.5 . . ?
H60A C60 H60C 109.5 . . ?
H60B C60 H60C 109.5 . . ?
O7 C61 C62 132.1(10) . . ?
O7 C61 H61A 104.2 . . ?
C62 C61 H61A 104.2 . . ?
O7 C61 H61B 104.2 . . ?
C62 C61 H61B 104.2 . . ?
H61A C61 H61B 105.5 . . ?
C61 C62 H62A 109.5 . . ?
C61 C62 H62B 109.5 . . ?
H62A C62 H62B 109.5 . . ?
C61 C62 H62C 109.5 . . ?
H62A C62 H62C 109.5 . . ?
H62B C62 H62C 109.5 . . ?

loop_
_geom_torsion_atom_site_label_1
_geom_torsion_atom_site_label_2
_geom_torsion_atom_site_label_3
_geom_torsion_atom_site_label_4
_geom_torsion
_geom_torsion_site_symmetry_1
_geom_torsion_site_symmetry_2
_geom_torsion_site_symmetry_3
_geom_torsion_site_symmetry_4
_geom_torsion_publ_flag
O3 S1 O2 Ir1 143.47(11) . . . . ?
N1 S1 O2 Ir1 17.98(16) . . . . ?
C16 S1 O2 Ir1 -98.58(13) . . . . ?
O5 S2 O4 Ir1 89.18(13) . . . . ?
N2 S2 O4 Ir1 -39.41(15) . . . . ?
C37 S2 O4 Ir1 -153.38(11) . . . . ?
O3 S1 N1 P1 -142.80(14) . . . . ?
O2 S1 N1 P1 -17.51(19) . . . . ?
C16 S1 N1 P1 100.23(16) . . . . ?
C31 P1 N1 S1 -117.94(16) . . . . ?
C1 P1 N1 S1 132.95(15) . . . . ?
Ir1 P1 N1 S1 9.11(17) . . . . ?
O5 S2 N2 P2 -96.24(17) . . . . ?
O4 S2 N2 P2 29.92(19) . . . . ?
C37 S2 N2 P2 145.06(15) . . . . ?
C7 P2 N2 S2 -129.18(16) . . . . ?
C52 P2 N2 S2 119.73(16) . . . . ?
Ir1 P2 N2 S2 -6.36(17) . . . . ?
N1 P1 C1 C2 -164.3(2) . . . . ?
C31 P1 C1 C2 85.7(2) . . . . ?
Ir1 P1 C1 C2 -48.5(2) . . . . ?
N1 P1 C1 C6 8.1(2) . . . . ?
C31 P1 C1 C6 -101.9(2) . . . . ?
Ir1 P1 C1 C6 124.0(2) . . . . ?
C8 O1 C2 C1 136.3(2) . . . . ?
C8 O1 C2 C3 -41.7(3) . . . . ?
C6 C1 C2 O1 175.6(2) . . . . ?
P1 C1 C2 O1 -11.6(3) . . . . ?
C6 C1 C2 C3 -6.5(4) . . . . ?
P1 C1 C2 C3 166.3(2) . . . . ?
O1 C2 C3 C4 -177.8(2) . . . . ?
C1 C2 C3 C4 4.3(4) . . . . ?
O1 C2 C3 C13 3.0(3) . . . . ?
C1 C2 C3 C13 -174.9(2) . . . . ?
C2 C3 C4 C5 0.7(4) . . . . ?
C13 C3 C4 C5 179.9(2) . . . . ?
C3 C4 C5 C6 -3.4(4) . . . . ?
C4 C5 C6 C1 1.2(4) . . . . ?
C2 C1 C6 C5 3.5(4) . . . . ?
P1 C1 C6 C5 -169.1(2) . . . . ?
N2 P2 C7 C8 173.8(2) . . . . ?
C52 P2 C7 C8 -74.4(2) . . . . ?
Ir1 P2 C7 C8 57.2(2) . . . . ?
N2 P2 C7 C12 0.6(3) . . . . ?
C52 P2 C7 C12 112.4(3) . . . . ?
Ir1 P2 C7 C12 -115.9(2) . . . . ?
C12 C7 C8 C9 4.2(4) . . . . ?
P2 C7 C8 C9 -169.4(2) . . . . ?
C12 C7 C8 O1 -177.4(2) . . . . ?
P2 C7 C8 O1 8.9(3) . . . . ?
C2 O1 C8 C9 40.3(3) . . . . ?
C2 O1 C8 C7 -138.2(2) . . . . ?
C7 C8 C9 C10 -3.6(4) . . . . ?
O1 C8 C9 C10 178.2(2) . . . . ?
C7 C8 C9 C13 178.4(2) . . . . ?
O1 C8 C9 C13 0.2(4) . . . . ?
C8 C9 C10 C11 0.7(5) . . . . ?
C13 C9 C10 C11 178.5(3) . . . . ?
C9 C10 C11 C12 1.3(5) . . . . ?
C10 C11 C12 C7 -0.7(5) . . . . ?
C8 C7 C12 C11 -1.9(4) . . . . ?
P2 C7 C12 C11 171.2(3) . . . . ?
C8 C9 C13 C15 -157.6(3) . . . . ?
C10 C9 C13 C15 24.6(4) . . . . ?
C8 C9 C13 C3 -35.4(3) . . . . ?
C10 C9 C13 C3 146.8(3) . . . . ?
C8 C9 C13 C14 81.4(3) . . . . ?
C10 C9 C13 C14 -96.4(3) . . . . ?
C2 C3 C13 C9 33.9(3) . . . . ?
C4 C3 C13 C9 -145.2(3) . . . . ?
C2 C3 C13 C15 156.3(2) . . . . ?
C4 C3 C13 C15 -22.8(4) . . . . ?
C2 C3 C13 C14 -82.1(3) . . . . ?
C4 C3 C13 C14 98.8(3) . . . . ?
O3 S1 C16 C21 -75.1(2) . . . . ?
O2 S1 C16 C21 164.3(2) . . . . ?
N1 S1 C16 C21 44.9(2) . . . . ?
O3 S1 C16 C17 110.2(2) . . . . ?
O2 S1 C16 C17 -10.5(3) . . . . ?
N1 S1 C16 C17 -129.8(2) . . . . ?
C21 C16 C17 C18 -9.0(4) . . . . ?
S1 C16 C17 C18 165.5(2) . . . . ?
C21 C16 C17 C22 165.2(3) . . . . ?
S1 C16 C17 C22 -20.3(4) . . . . ?
C16 C17 C18 C19 1.9(5) . . . . ?
C22 C17 C18 C19 -172.8(3) . . . . ?
C17 C18 C19 C20 5.0(5) . . . . ?
C17 C18 C19 C25 -175.5(3) . . . . ?
C18 C19 C20 C21 -5.2(5) . . . . ?
C25 C19 C20 C21 175.4(3) . . . . ?
C19 C20 C21 C16 -1.6(5) . . . . ?
C19 C20 C21 C28 175.4(3) . . . . ?
C17 C16 C21 C20 8.9(4) . . . . ?
S1 C16 C21 C20 -166.0(2) . . . . ?
C17 C16 C21 C28 -167.9(3) . . . . ?
S1 C16 C21 C28 17.2(4) . . . . ?
C18 C17 C22 C23 -55.7(4) . . . . ?
C16 C17 C22 C23 130.2(3) . . . . ?
C18 C17 C22 C24 66.6(4) . . . . ?
C16 C17 C22 C24 -107.5(3) . . . . ?
C18 C19 C25 C26 -139.5(5) . . . . ?
C20 C19 C25 C26 39.9(6) . . . . ?
C18 C19 C25 C27 93.5(5) . . . . ?
C20 C19 C25 C27 -87.1(5) . . . . ?
C20 C21 C28 C30 62.5(4) . . . . ?
C16 C21 C28 C30 -120.8(3) . . . . ?
C20 C21 C28 C29 -62.5(4) . . . . ?
C16 C21 C28 C29 114.3(4) . . . . ?
N1 P1 C31 C36 -126.2(2) . . . . ?
C1 P1 C31 C36 -19.7(3) . . . . ?
Ir1 P1 C31 C36 114.1(2) . . . . ?
N1 P1 C31 C32 52.8(2) . . . . ?
C1 P1 C31 C32 159.4(2) . . . . ?
Ir1 P1 C31 C32 -66.8(2) . . . . ?
C36 C31 C32 C33 2.8(5) . . . . ?
P1 C31 C32 C33 -176.3(3) . . . . ?
C31 C32 C33 C34 -1.8(5) . . . . ?
C32 C33 C34 C35 -0.4(6) . . . . ?
C33 C34 C35 C36 1.5(6) . . . . ?
C32 C31 C36 C35 -1.6(5) . . . . ?
P1 C31 C36 C35 177.5(3) . . . . ?
C34 C35 C36 C31 -0.5(6) . . . . ?
O5 S2 C37 C38 155.2(2) . . . . ?
O4 S2 C37 C38 36.4(2) . . . . ?
N2 S2 C37 C38 -81.9(2) . . . . ?
O5 S2 C37 C42 -25.0(2) . . . . ?
O4 S2 C37 C42 -143.8(2) . . . . ?
N2 S2 C37 C42 97.9(2) . . . . ?
C42 C37 C38 C39 6.5(4) . . . . ?
S2 C37 C38 C39 -173.7(2) . . . . ?
C42 C37 C38 C43 -171.6(2) . . . . ?
S2 C37 C38 C43 8.2(4) . . . . ?
C37 C38 C39 C40 -2.9(4) . . . . ?
C43 C38 C39 C40 175.4(3) . . . . ?
C38 C39 C40 C41 -1.4(5) . . . . ?
C38 C39 C40 C46 -176.9(3) . . . . ?
C39 C40 C41 C42 2.2(5) . . . . ?
C46 C40 C41 C42 177.6(3) . . . . ?
C40 C41 C42 C37 1.3(5) . . . . ?
C40 C41 C42 C49 -178.1(3) . . . . ?
C38 C37 C42 C41 -5.8(4) . . . . ?
S2 C37 C42 C41 174.4(2) . . . . ?
C38 C37 C42 C49 173.5(3) . . . . ?
S2 C37 C42 C49 -6.2(4) . . . . ?
C39 C38 C43 C44 74.6(3) . . . . ?
C37 C38 C43 C44 -107.3(3) . . . . ?
C39 C38 C43 C45 -48.4(3) . . . . ?
C37 C38 C43 C45 129.7(3) . . . . ?
C41 C40 C46 C48 26.8(6) . . . . ?
C39 C40 C46 C48 -158.0(4) . . . . ?
C41 C40 C46 C47 -93.9(5) . . . . ?
C39 C40 C46 C47 81.3(5) . . . . ?
C41 C42 C49 C51 -78.3(3) . . . . ?
C37 C42 C49 C51 102.4(3) . . . . ?
C41 C42 C49 C50 46.0(4) . . . . ?
C37 C42 C49 C50 -133.3(3) . . . . ?
N2 P2 C52 C57 -64.0(2) . . . . ?
C7 P2 C52 C57 -173.5(2) . . . . ?
Ir1 P2 C52 C57 55.6(2) . . . . ?
N2 P2 C52 C53 115.0(2) . . . . ?
C7 P2 C52 C53 5.5(3) . . . . ?
Ir1 P2 C52 C53 -125.4(2) . . . . ?
C57 C52 C53 C54 -1.0(4) . . . . ?
P2 C52 C53 C54 -180.0(2) . . . . ?
C52 C53 C54 C55 0.5(5) . . . . ?
C53 C54 C55 C56 0.4(5) . . . . ?
C54 C55 C56 C57 -0.7(5) . . . . ?
C53 C52 C57 C56 0.6(4) . . . . ?
P2 C52 C57 C56 179.6(2) . . . . ?
C55 C56 C57 C52 0.2(5) . . . . ?
C61 O7 C59 C60 -179.8(15) . . . . ?
C59 O7 C61 C62 -177.7(16) . . . . ?

_refine_diff_density_max         3.458
_refine_diff_density_min         -1.141
_refine_diff_density_rms         0.106

_shelxl_version_number           2013-4

_shelx_res_file                  
;
TITL l0612a
CELL 0.71073 11.61063 17.26685 18.61611 113.198  95.475 105.211
ZERR       2  0.00025  0.00062  0.00042   0.002   0.002   0.001
LATT 1
SFAC C H Cl Ir N O P S
UNIT 120 156 4 2 4 13 4 4
MERG 0
TEMP -123
L.S. 5
FMAP 2
PLAN -20
ACTA
BOND $H
CONF
ISOR 0.01 O7 > C62
WGHT    0.053400    2.446400
BASF   0.12458
FVAR       0.25339
IR1   4    0.125517    0.085842    0.206541    11.00000    0.01243    0.01845 =
         0.01321    0.00682    0.00036    0.00429
AFIX   1
H1    2    0.150900    0.053500    0.267700    11.00000    0.05000
AFIX   0
S1    8    0.083333   -0.106006    0.069775    11.00000    0.01617    0.01969 =
         0.01523    0.00760    0.00161    0.00674
S2    8    0.352038    0.236162    0.327042    11.00000    0.01552    0.01944 =
         0.01800    0.00705   -0.00196    0.00283
P1    7   -0.057520   -0.019990    0.162602    11.00000    0.01371    0.01948 =
         0.01533    0.00760    0.00158    0.00458
P2    7    0.106505    0.196146    0.313961    11.00000    0.01566    0.02123 =
         0.01384    0.00548    0.00117    0.00377
O1    6   -0.141141    0.133530    0.230991    11.00000    0.01887    0.01977 =
         0.01551    0.00695    0.00184    0.00504
O2    6    0.172568   -0.013076    0.110506    11.00000    0.01727    0.01975 =
         0.02008    0.00765    0.00371    0.00589
O3    6    0.079653   -0.147092   -0.015607    11.00000    0.02388    0.02723 =
         0.01469    0.00780    0.00257    0.00864
O4    6    0.311769    0.176600    0.238064    11.00000    0.01489    0.01971 =
         0.01821    0.00568    0.00163    0.00375
O5    6    0.407157    0.194569    0.367539    11.00000    0.03132    0.02441 =
         0.03064    0.01136   -0.01164    0.00350
O6    6    0.102581    0.135735    0.113384    11.00000    0.02332    0.03344 =
         0.02116    0.01638    0.00272    0.00988
AFIX   1
H1O   2    0.050100    0.145900    0.088000    11.00000    0.05000
H2O   2    0.141400    0.113800    0.078300    11.00000    0.05000
AFIX   0
N1    5   -0.045674   -0.107452    0.086351    11.00000    0.01589    0.02106 =
         0.02188    0.00700    0.00306    0.00629
N2    5    0.246391    0.266911    0.361155    11.00000    0.01851    0.02727 =
         0.01701    0.00415    0.00222    0.00091
C1    1   -0.184626   -0.000279    0.115474    11.00000    0.01256    0.02297 =
         0.01609    0.00906    0.00236    0.00473
C2    1   -0.205664    0.080049    0.152699    11.00000    0.01284    0.02348 =
         0.01628    0.00823    0.00275    0.00442
C3    1   -0.282585    0.110085    0.116020    11.00000    0.01554    0.02588 =
         0.02146    0.01198    0.00616    0.00798
C4    1   -0.347950    0.051235    0.037938    11.00000    0.01596    0.03151 =
         0.02275    0.01425    0.00226    0.00754
AFIX  43
H4    2   -0.401040    0.068673    0.009918    11.00000   -1.20000
AFIX   0
C5    1   -0.336142   -0.032890    0.000627    11.00000    0.01585    0.03098 =
         0.01702    0.00812   -0.00072    0.00320
AFIX  43
H5    2   -0.384799   -0.073238   -0.051502    11.00000   -1.20000
AFIX   0
C6    1   -0.254821   -0.058996    0.037989    11.00000    0.01522    0.02293 =
         0.01836    0.00660    0.00287    0.00519
AFIX  43
H6    2   -0.246783   -0.116219    0.011261    11.00000   -1.20000
AFIX   0
C7    1    0.026172    0.265009    0.293867    11.00000    0.01953    0.02174 =
         0.01867    0.00642    0.00515    0.00667
C8    1   -0.091970    0.222569    0.247213    11.00000    0.02052    0.01944 =
         0.01787    0.00731    0.00606    0.00632
C9    1   -0.159147    0.261866    0.215739    11.00000    0.02087    0.02459 =
         0.02486    0.00930    0.00564    0.00955
C10   1   -0.103070    0.352427    0.237474    11.00000    0.03100    0.02671 =
         0.04564    0.01754    0.00508    0.01240
AFIX  43
H10   2   -0.145266    0.383098    0.218150    11.00000   -1.20000
AFIX   0
C11   1    0.013808    0.398549    0.287059    11.00000    0.03615    0.02158 =
         0.05154    0.01295    0.00562    0.00633
AFIX  43
H11   2    0.049330    0.460430    0.301904    11.00000   -1.20000
AFIX   0
C12   1    0.079028    0.355521    0.315049    11.00000    0.02541    0.02319 =
         0.03346    0.00704    0.00248    0.00529
AFIX  43
H12   2    0.158986    0.387461    0.348351    11.00000   -1.20000
AFIX   0
C13   1   -0.287144    0.204336    0.163674    11.00000    0.02006    0.02928 =
         0.02577    0.01371    0.00507    0.01230
C14   1   -0.375451    0.200721    0.220404    11.00000    0.02466    0.03652 =
         0.03172    0.01144    0.01046    0.01536
AFIX 137
H14A  2   -0.349717    0.174068    0.254169    11.00000   -1.50000
H14B  2   -0.458812    0.164510    0.188526    11.00000   -1.50000
H14C  2   -0.373740    0.261295    0.254438    11.00000   -1.50000
AFIX   0
C15   1   -0.329176    0.241988    0.107992    11.00000    0.03181    0.03375 =
         0.03801    0.01927    0.00300    0.01544
AFIX 137
H15A  2   -0.330219    0.302341    0.140060    11.00000   -1.50000
H15B  2   -0.411691    0.203693    0.075763    11.00000   -1.50000
H15C  2   -0.272566    0.244071    0.072450    11.00000   -1.50000
AFIX   0
C16   1    0.132803   -0.172212    0.112099    11.00000    0.02507    0.02577 =
         0.02022    0.01224    0.00530    0.01296
C17   1    0.248708   -0.142234    0.164014    11.00000    0.02607    0.03125 =
         0.03240    0.01735    0.00242    0.01269
C18   1    0.264420   -0.190770    0.206943    11.00000    0.03179    0.03754 =
         0.03350    0.01851   -0.00358    0.01310
AFIX  43
H18   2    0.340572   -0.170830    0.243395    11.00000   -1.20000
AFIX   0
C19   1    0.175000   -0.266202    0.199124    11.00000    0.04474    0.03533 =
         0.02979    0.01862    0.00497    0.01961
C20   1    0.067664   -0.299016    0.141166    11.00000    0.03832    0.02816 =
         0.03733    0.01924    0.00343    0.00937
AFIX  43
H20   2    0.008157   -0.353558    0.131963    11.00000   -1.20000
AFIX   0
C21   1    0.044504   -0.254482    0.096103    11.00000    0.02861    0.02656 =
         0.02690    0.01254    0.00188    0.00942
C22   1    0.361568   -0.067347    0.172072    11.00000    0.02284    0.04770 =
         0.06096    0.03696   -0.00359    0.01009
AFIX  13
H22   2    0.336103   -0.035307    0.142185    11.00000   -1.20000
AFIX   0
C23   1    0.419443   -0.000311    0.258342    11.00000    0.03450    0.03509 =
         0.07491    0.00941    0.00427    0.00698
AFIX 137
H23A  2    0.360010    0.027196    0.281956    11.00000   -1.50000
H23B  2    0.491454    0.045908    0.260152    11.00000   -1.50000
H23C  2    0.444329   -0.030645    0.288763    11.00000   -1.50000
AFIX   0
C24   1    0.456409   -0.107444    0.133684    11.00000    0.03149    0.08048 =
         0.04511    0.03611    0.00865    0.01280
AFIX 137
H24A  2    0.488669   -0.133919    0.165481    11.00000   -1.50000
H24B  2    0.523644   -0.060397    0.132118    11.00000   -1.50000
H24C  2    0.417375   -0.153577    0.078981    11.00000   -1.50000
AFIX   0
C25   1    0.197436   -0.310504    0.253022    11.00000    0.05549    0.04666 =
         0.04357    0.03149    0.00635    0.02312
AFIX  13
H25   2    0.288234   -0.291624    0.271930    11.00000   -1.20000
AFIX   0
C26   1    0.153534   -0.408557    0.211529    11.00000    0.19113    0.05026 =
         0.06997    0.03766    0.00847    0.04851
AFIX 137
H26A  2    0.198804   -0.431955    0.240543    11.00000   -1.50000
H26B  2    0.166579   -0.428002    0.156798    11.00000   -1.50000
H26C  2    0.065978   -0.431025    0.209606    11.00000   -1.50000
AFIX   0
C27   1    0.147700   -0.277080    0.325790    11.00000    0.12965    0.10310 =
         0.06027    0.06090    0.04512    0.07604
AFIX 137
H27A  2    0.058003   -0.300023    0.310761    11.00000   -1.50000
H27B  2    0.175559   -0.211738    0.350465    11.00000   -1.50000
H27C  2    0.176751   -0.297442    0.364116    11.00000   -1.50000
AFIX   0
C28   1   -0.072335   -0.301012    0.029810    11.00000    0.03957    0.02189 =
         0.03795    0.01311   -0.01085    0.00085
AFIX  13
H28   2   -0.075509   -0.261816    0.002446    11.00000   -1.20000
AFIX   0
C29   1   -0.064236   -0.388763   -0.032238    11.00000    0.08126    0.02791 =
         0.04858    0.00368   -0.02150    0.01595
AFIX 137
H29A  2    0.006480   -0.375988   -0.055590    11.00000   -1.50000
H29B  2   -0.139229   -0.419562   -0.074705    11.00000   -1.50000
H29C  2   -0.054789   -0.426773   -0.006038    11.00000   -1.50000
AFIX   0
C30   1   -0.187961   -0.315183    0.062561    11.00000    0.03512    0.05173 =
         0.07178    0.03669   -0.00725   -0.00487
AFIX 137
H30A  2   -0.187673   -0.354021    0.089266    11.00000   -1.50000
H30B  2   -0.260335   -0.343102    0.018271    11.00000   -1.50000
H30C  2   -0.190024   -0.257515    0.101148    11.00000   -1.50000
AFIX   0
C31   1   -0.118367   -0.061897    0.231352    11.00000    0.01945    0.02290 =
         0.01772    0.00920    0.00218    0.00236
C32   1   -0.058994   -0.110051    0.257035    11.00000    0.03466    0.04179 =
         0.02843    0.02107    0.01154    0.01909
AFIX  43
H32   2    0.014268   -0.117215    0.241002    11.00000   -1.20000
AFIX   0
C33   1   -0.106660   -0.147517    0.305942    11.00000    0.04925    0.04656 =
         0.03489    0.02858    0.01378    0.02217
AFIX  43
H33   2   -0.067246   -0.181709    0.322025    11.00000   -1.20000
AFIX   0
C34   1   -0.211662   -0.135187    0.331403    11.00000    0.04034    0.04857 =
         0.03405    0.02910    0.01265    0.00844
AFIX  43
H34   2   -0.244339   -0.161199    0.364629    11.00000   -1.20000
AFIX   0
C35   1   -0.268563   -0.085238    0.308521    11.00000    0.03217    0.06422 =
         0.04840    0.03975    0.02137    0.01810
AFIX  43
H35   2   -0.339344   -0.075642    0.327064    11.00000   -1.20000
AFIX   0
C36   1   -0.222627   -0.048755    0.258276    11.00000    0.02527    0.04670 =
         0.03779    0.02916    0.01193    0.01459
AFIX  43
H36   2   -0.262598   -0.014758    0.242304    11.00000   -1.20000
AFIX   0
C37   1    0.466129    0.336306    0.339992    11.00000    0.01598    0.01934 =
         0.02182    0.00488    0.00386    0.00460
C38   1    0.455156    0.371467    0.283637    11.00000    0.02338    0.02002 =
         0.02333    0.00553    0.00527    0.00680
C39   1    0.551938    0.444054    0.291735    11.00000    0.03418    0.02461 =
         0.03056    0.01015    0.00892    0.00274
AFIX  43
H39   2    0.547393    0.466549    0.252854    11.00000   -1.20000
AFIX   0
C40   1    0.655427    0.485170    0.354646    11.00000    0.03046    0.02521 =
         0.03488    0.00512    0.00702   -0.00474
C41   1    0.658615    0.452531    0.411259    11.00000    0.02324    0.03206 =
         0.02969    0.00457   -0.00043   -0.00287
AFIX  43
H41   2    0.727266    0.481364    0.455379    11.00000   -1.20000
AFIX   0
C42   1    0.566364    0.379404    0.407184    11.00000    0.01956    0.02452 =
         0.02214    0.00294    0.00228    0.00500
C43   1    0.343316    0.337701    0.215585    11.00000    0.02488    0.02387 =
         0.02311    0.00981    0.00351    0.00805
AFIX  13
H43   2    0.274983    0.295899    0.224655    11.00000   -1.20000
AFIX   0
C44   1    0.369403    0.286229    0.134067    11.00000    0.03643    0.03124 =
         0.02317    0.00833    0.00468    0.00997
AFIX 137
H44A  2    0.439399    0.324957    0.125300    11.00000   -1.50000
H44B  2    0.297235    0.266980    0.091490    11.00000   -1.50000
H44C  2    0.388249    0.233851    0.133310    11.00000   -1.50000
AFIX   0
C45   1    0.300966    0.414445    0.214358    11.00000    0.04400    0.03175 =
         0.03220    0.01580    0.00585    0.01778
AFIX 137
H45A  2    0.358130    0.448740    0.193721    11.00000   -1.50000
H45B  2    0.298892    0.453531    0.268903    11.00000   -1.50000
H45C  2    0.218872    0.390004    0.179670    11.00000   -1.50000
AFIX   0
C46   1    0.755484    0.567525    0.362495    11.00000    0.05363    0.03930 =
         0.04212    0.01208    0.00498   -0.01939
AFIX  13
H46   2    0.764577    0.560330    0.307555    11.00000   -1.20000
AFIX   0
C47   1    0.717147    0.650292    0.403095    11.00000    0.08533    0.03266 =
         0.08976    0.02699    0.00530   -0.00814
AFIX 137
H47A  2    0.635431    0.640153    0.374273    11.00000   -1.50000
H47B  2    0.775988    0.702049    0.402125    11.00000   -1.50000
H47C  2    0.715560    0.661486    0.458792    11.00000   -1.50000
AFIX   0
C48   1    0.879710    0.583680    0.411447    11.00000    0.05131    0.06162 =
         0.11884    0.01867    0.02540   -0.01502
AFIX 137
H48A  2    0.875927    0.601699    0.467866    11.00000   -1.50000
H48B  2    0.942260    0.631020    0.406736    11.00000   -1.50000
H48C  2    0.900759    0.528702    0.391191    11.00000   -1.50000
AFIX   0
C49   1    0.582722    0.354008    0.476492    11.00000    0.02502    0.03189 =
         0.02049    0.00515   -0.00255    0.00241
AFIX  13
H49   2    0.501778    0.313295    0.474093    11.00000   -1.20000
AFIX   0
C50   1    0.621689    0.435797    0.558514    11.00000    0.07286    0.04054 =
         0.02250   -0.00018    0.00113   -0.00690
AFIX 137
H50A  2    0.616045    0.415994    0.601070    11.00000   -1.50000
H50B  2    0.567545    0.471312    0.560705    11.00000   -1.50000
H50C  2    0.706309    0.472207    0.566039    11.00000   -1.50000
AFIX   0
C51   1    0.673958    0.302969    0.467161    11.00000    0.03737    0.06939 =
         0.04767    0.03058    0.00181    0.02407
AFIX 137
H51A  2    0.753427    0.340493    0.466930    11.00000   -1.50000
H51B  2    0.643740    0.248508    0.416574    11.00000   -1.50000
H51C  2    0.683241    0.287163    0.511994    11.00000   -1.50000
AFIX   0
C52   1    0.038623    0.166454    0.387444    11.00000    0.01980    0.02612 =
         0.01361    0.00515    0.00154    0.00237
C53   1   -0.062026    0.188351    0.412988    11.00000    0.02915    0.04235 =
         0.02224    0.01367    0.00916    0.01479
AFIX  43
H53   2   -0.098639    0.220306    0.391836    11.00000   -1.20000
AFIX   0
C54   1   -0.109319    0.163390    0.469725    11.00000    0.03432    0.05749 =
         0.02967    0.01988    0.01707    0.01624
AFIX  43
H54   2   -0.178528    0.177938    0.486883    11.00000   -1.20000
AFIX   0
C55   1   -0.055748    0.117760    0.500769    11.00000    0.04208    0.04629 =
         0.02580    0.01920    0.01325    0.00609
AFIX  43
H55   2   -0.088463    0.100558    0.539140    11.00000   -1.20000
AFIX   0
C56   1    0.045280    0.096754    0.476571    11.00000    0.04406    0.03915 =
         0.02659    0.01790    0.00930    0.01219
AFIX  43
H56   2    0.082511    0.065825    0.498711    11.00000   -1.20000
AFIX   0
C57   1    0.092383    0.120942    0.419775    11.00000    0.03161    0.03382 =
         0.02347    0.01370    0.00780    0.01032
AFIX  43
H57   2    0.161710    0.106272    0.402976    11.00000   -1.20000
AFIX   0
CL1   3    0.495186    0.184748    0.582080    11.00000    0.08682    0.12218 =
         0.07425    0.03840    0.02015    0.00353
CL2   3    0.334535    0.011564    0.466124    11.00000    0.06075    0.08220 =
         0.12991    0.06748    0.01375    0.01412
C58   1    0.457554    0.104771    0.482665    11.00000    0.05683    0.08091 =
         0.07225    0.05151    0.00889    0.01884
AFIX  23
H58A  2    0.529486    0.086149    0.469334    11.00000   -1.20000
H58B  2    0.436127    0.131177    0.446902    11.00000   -1.20000
AFIX   0
O7    6    0.407788    0.600082    0.056777    10.50000    0.11662    0.07576 =
         0.13145    0.05613    0.04037    0.02145
C59   1    0.499064    0.663010    0.130530    10.50000    0.07231    0.05550 =
         0.09727    0.04568    0.01963    0.00442
AFIX  23
H59A  2    0.571555    0.689634    0.113633    10.50000   -1.20000
H59B  2    0.465783    0.711583    0.157495    10.50000   -1.20000
AFIX   0
C60   1    0.544664    0.641345    0.191208    10.50000    0.08188    0.05174 =
         0.09252    0.03626    0.00064   -0.00894
AFIX  33
H60A  2    0.604215    0.695114    0.234750    10.50000   -1.50000
H60B  2    0.584514    0.596478    0.168497    10.50000   -1.50000
H60C  2    0.476714    0.617501    0.212225    10.50000   -1.50000
AFIX   0
C61   1    0.357863    0.612331   -0.004859    10.50000    0.13658    0.08003 =
         0.09816    0.07451    0.00943    0.01602
AFIX  23
H61A  2    0.429040    0.636507   -0.024159    10.50000   -1.20000
H61B  2    0.327069    0.662604    0.021078    10.50000   -1.20000
AFIX   0
C62   1    0.270154    0.555915   -0.073214    10.50000    0.12624    0.06194 =
         0.14326    0.08877    0.01598    0.01579
AFIX  33
H62A  2    0.254271    0.588884   -0.103371    10.50000   -1.50000
H62B  2    0.194593    0.530683   -0.059189    10.50000   -1.50000
H62C  2    0.298588    0.507647   -0.106187    10.50000   -1.50000
AFIX   0
HKLF 5

REM  l0612a
REM R1 =  0.0273 for   14073 Fo > 4sig(Fo)  and  0.0293 for all   14853 data
REM    718 parameters refined using     30 restraints

END

WGHT      0.0534      2.4456

REM Highest difference peak  3.458,  deepest hole -1.141,  1-sigma level  0.106
Q1    1   0.0825  0.1170  0.1966  11.00000  0.05    3.46
Q2    1   0.1631  0.0468  0.2132  11.00000  0.05    3.11
Q3    1   0.1666  0.1447  0.2371  11.00000  0.05    1.17
Q4    1   0.0606  0.2283  0.2996  11.00000  0.05    1.05
Q5    1   0.7789  0.5688  0.2768  11.00000  0.05    1.05
Q6    1   0.4354  0.6345  0.0220  11.00000  0.05    1.02
Q7    1   0.1201 -0.1434  0.0828  11.00000  0.05    0.87
Q8    1   0.5213  0.6345  0.0968  11.00000  0.05    0.84
Q9    1   0.2228  0.5351 -0.1001  11.00000  0.05    0.82
Q10   1   0.2628  0.5990 -0.0122  11.00000  0.05    0.81
Q11   1   0.2734 -0.3595  0.2377  11.00000  0.05    0.78
Q12   1   0.3782  0.5843 -0.0352  11.00000  0.05    0.78
Q13   1   0.4271  0.1488  0.5386  11.00000  0.05    0.71
Q14   1   0.5177  0.6828  0.1647  11.00000  0.05    0.65
Q15   1  -0.1082  0.0058  0.1472  11.00000  0.05    0.64
Q16   1   0.2996  0.2612  0.3186  11.00000  0.05    0.62
Q17   1   0.4975  0.6822  0.1125  11.00000  0.05    0.56
Q18   1   0.3757  0.2026  0.3363  11.00000  0.05    0.56
Q19   1   0.5065  0.6111  0.1681  11.00000  0.05    0.53
Q20   1   0.1375 -0.0560  0.0916  11.00000  0.05    0.49
;
_shelx_res_checksum              25091
_database_code_depnum_ccdc_archive 'CCDC 1020151'
